# Supplementary material for: Combined Therapy of Vitamin D3-Tolerogenic Dendritic Cells and Interferon-β in a Preclinical Model of Multiple Sclerosis
Source: Biomedicines. 2021 Nov 24;9(12):1758. doi: 10.3390/biomedicines9121758 (PMC8698295; doi:10.3390/biomedicines9121758)
Supplement: Supplementary file 1 [file biomedicines-09-01758-s001.zip]

Archive with 1 entries (1 files):
- biomedicines-1411234-supplementary.pdf
